# Supplementary material for: Vector Competence of Aedes aegypti, Aedes albopictus and Culex quinquefasciatus from Brazil and New Caledonia for Three Zika Virus Lineages
Source: Pathogens. 2020 Jul 16;9(7):575. doi: 10.3390/pathogens9070575 (PMC7399907; doi:10.3390/pathogens9070575)
Supplement: Supplementary file 1 [file pathogens-09-00575-s001.zip]

Archive with 6 entries (6 files):
- Suppl file - S2 table - Viral loads saliva Ae aegypti.docx
- Suppl file - S6 table - Viral titers saliva Ae albopictus.docx
- Supplementary file - S1 Table .docx
- Supplementary file Table S3 African ZIKV.xlsx
- Supplementary file -Table S4 Asian ZIKV.xlsx
- Supplementary file Table S5 American ZIKV.xlsx
