# Supplementary material for: Vector Competence of Aedes aegypti, Aedes albopictus and Culex quinquefasciatus from Brazil and New Caledonia for Three Zika Virus Lineages
Source: Pathogens. 2020 Jul 16;9(7):575. doi: 10.3390/pathogens9070575 (PMC7399907; doi:10.3390/pathogens9070575)
Supplement: Supplementary file 1 [file pathogens-09-00575-s001.zip › Supplementary file Table S3 African ZIKV.xlsx]

## Sheet: Infection rate
ZIKV Dak 84
Summarize of the p-values obtained with the Fisher'Exact test
p < 0.05 are indicated in red and bold in the highlighted cells
NA: Not Achievable
At 7 days after challenge		Ae. aegypti								At 7 days after challenge		Ae. albopictus						At 7 days after challenge		Ae. Aegypti
		Cuiabá	Londrina	Manaus	Natal	Rio de Janeiro	Kone	Noumea				Cuiabá	Londrina	Manaus	Natal	Rio de Janeiro				Cuiabá	Londrina	Manaus	Natal	Rio de Janeiro
Ae. aegypti	Cuiabá		1	1	1	1	1	1		Ae. albopictus	Cuiabá		1	0.000	1	1		Ae. Albopictus	Cuiabá	0.012
	Londrina			1	1	1	1	1			Londrina			0.000	1	1			Londrina		0.001
	Manaus				1	1	1	1			Manaus				1.45E-06	0.000			Manaus			1.26E-13
	Natal					1	1	1			Natal					1			Natal				1
	Rio de Janeiro						1	1			Rio de Janeiro								Rio de Janeiro					0.001
	Kone							1
	Noumea
At 14 days after challenge		Ae. aegypti								At 14 days after challenge		Ae. albopictus						At 14 days after challenge		Ae. Aegypti
		Cuiabá	Londrina	Manaus	Natal	Rio de Janeiro	Kone	Noumea				Cuiabá	Londrina	Manaus	Natal	Rio de Janeiro				Cuiabá	Londrina	Manaus	Natal	Rio de Janeiro
Ae. aegypti	Cuiabá		1	1	0.096	1	1	1		Ae. albopictus	Cuiabá		1	1	1	1		Ae. Albopictus	Cuiabá	0.074
	Londrina			1	0.096	1	1	1			Londrina			1	1	1			Londrina		0.166
	Manaus				0.096	1	1	1			Manaus				1	1			Manaus			0.015
	Natal					0.411	0.096	0.280			Natal					1			Natal				1
	Rio de Janeiro						1	1			Rio de Janeiro								Rio de Janeiro					0.012
	Kone							1
	Noumea
At 21 days after challenge		Ae. aegypti								At 21 days after challenge		Ae. albopictus						At 21 days after challenge		Ae. Aegypti
		Cuiabá	Londrina	Manaus	Natal	Rio de Janeiro	Kone	Noumea				Cuiabá	Londrina	Manaus	Natal	Rio de Janeiro				Cuiabá	Londrina	Manaus	Natal	Rio de Janeiro
Ae. aegypti	Cuiabá		1	1	1	1	1	1		Ae. albopictus	Cuiabá		1	1	1	1		Ae. Albopictus	Cuiabá	0.059
	Londrina			1	1	1	1	1			Londrina			1	0.539	1			Londrina		0.000
	Manaus				1	1	1	1			Manaus				1	1			Manaus			0.040
	Natal					1	1	1			Natal					1			Natal				1
	Rio de Janeiro						1	1			Rio de Janeiro								Rio de Janeiro					0.015
	Kone							1
	Noumea

## Sheet: Dissemination rate
ZIKV Dak 84
Summarize of the p-values obtained with the Fisher'Exact test
p < 0.05 are indicated in red and bold in the highlighted cells
NA: Not Achievable
At 7 days after challenge		Ae. aegypti								At 7 days after challenge		Ae. albopictus						At 7 days after challenge		Ae. Aegypti
		Cuiabá	Londrina	Manaus	Natal	Rio de Janeiro	Kone	Noumea				Cuiabá	Londrina	Manaus	Natal	Rio de Janeiro				Cuiabá	Londrina	Manaus	Natal	Rio de Janeiro
Ae. aegypti	Cuiabá		1	0.005	0.032	0.001	6.96E-05	0.001		Ae. albopictus	Cuiabá		1	1	0.014	1		Ae. Albopictus	Cuiabá	1
	Londrina			0.394	0.922	0.143	0.008	0.026			Londrina			1	0.013	1			Londrina		1
	Manaus				1	1	1	1			Manaus				0.583	1			Manaus			1
	Natal					1	1	1			Natal					0.013			Natal				6.50E-09
	Rio de Janeiro						1	1			Rio de Janeiro								Rio de Janeiro					0.002
	Kone							1
	Noumea
At 14 days after challenge		Ae. aegypti								At 14 days after challenge		Ae. albopictus						At 14 days after challenge		Ae. Aegypti
		Cuiabá	Londrina	Manaus	Natal	Rio de Janeiro	Kone	Noumea				Cuiabá	Londrina	Manaus	Natal	Rio de Janeiro				Cuiabá	Londrina	Manaus	Natal	Rio de Janeiro
Ae. aegypti	Cuiabá		1	1	1	1	0.855	1		Ae. albopictus	Cuiabá		0.479	1	1	0.668		Ae. Albopictus	Cuiabá	0.001
	Londrina			1	1	1	1	1			Londrina			1	0.145	1			Londrina		0.797
	Manaus				1	1	0.855	1			Manaus				1	1			Manaus			0.012
	Natal					1	1	1			Natal					0.228			Natal				0.001
	Rio de Janeiro						1	1			Rio de Janeiro								Rio de Janeiro					0.749
	Kone							1
	Noumea
At 21 days after challenge		Ae. aegypti								At 21 days after challenge		Ae. albopictus						At 21 days after challenge		Ae. Aegypti
		Cuiabá	Londrina	Manaus	Natal	Rio de Janeiro	Kone	Noumea				Cuiabá	Londrina	Manaus	Natal	Rio de Janeiro				Cuiabá	Londrina	Manaus	Natal	Rio de Janeiro
Ae. aegypti	Cuiabá		1	1	1	1	1	1		Ae. albopictus	Cuiabá		1	1	1	1		Ae. Albopictus	Cuiabá	1
	Londrina			1	1	1	1	1			Londrina			1	1	1			Londrina		1
	Manaus				1	1	1	1			Manaus				1	1			Manaus			1
	Natal					1	1	1			Natal					0.232			Natal				0.099
	Rio de Janeiro						1	1			Rio de Janeiro								Rio de Janeiro					1
	Kone							1
	Noumea

## Sheet: Transmission rate
ZIKV Dak 84
Summarize of the p-values obtained with the Fisher'Exact test
p < 0.05 are indicated in red and bold in the highlighted cells
NA: Not Achievable
At 7 days after challenge		Ae. aegypti								At 7 days after challenge		Ae. albopictus						At 7 days after challenge		Ae. Aegypti
		Cuiabá	Londrina	Manaus	Natal	Rio de Janeiro	Kone	Noumea				Cuiabá	Londrina	Manaus	Natal	Rio de Janeiro				Cuiabá	Londrina	Manaus	Natal	Rio de Janeiro
Ae. aegypti	Cuiabá		1	1	1	1	0.001	1.95E-05		Ae. albopictus	Cuiabá		0.699	1	1	1		Ae. Albopictus	Cuiabá	1
	Londrina			1	1	1	0.007	6.38E-05			Londrina			1	1	0.699			Londrina		0.416
	Manaus				1	1	0.019	0.000			Manaus				1	1			Manaus			1
	Natal					1	0.001	7.91E-06			Natal					1			Natal				1
	Rio de Janeiro						0.011	9.21E-05			Rio de Janeiro								Rio de Janeiro					1
	Kone							1
	Noumea
At 14 days after challenge		Ae. aegypti								At 14 days after challenge		Ae. albopictus						At 14 days after challenge		Ae. Aegypti
		Cuiabá	Londrina	Manaus	Natal	Rio de Janeiro	Kone	Noumea				Cuiabá	Londrina	Manaus	Natal	Rio de Janeiro				Cuiabá	Londrina	Manaus	Natal	Rio de Janeiro
Ae. aegypti	Cuiabá		1	1	1	1	1	1		Ae. albopictus	Cuiabá		1	1	0.001	1		Ae. Albopictus	Cuiabá	1
	Londrina			1	1	1	1	1			Londrina			1	0.001	1			Londrina		1
	Manaus				1	1	1	1			Manaus				0.001	1			Manaus			1
	Natal					1	1	1			Natal					0.000			Natal				8.68E-07
	Rio de Janeiro						1	1			Rio de Janeiro								Rio de Janeiro					1
	Kone							1
	Noumea
At 21 days after challenge		Ae. aegypti								At 21 days after challenge		Ae. albopictus						At 21 days after challenge		Ae. Aegypti
		Cuiabá	Londrina	Manaus	Natal	Rio de Janeiro	Kone	Noumea				Cuiabá	Londrina	Manaus	Natal	Rio de Janeiro				Cuiabá	Londrina	Manaus	Natal	Rio de Janeiro
Ae. aegypti	Cuiabá		1	1	1	1	5.31E-05	1		Ae. albopictus	Cuiabá		1	0.373	0.025	1		Ae. Albopictus	Cuiabá	1
	Londrina			1	1	1	0.001	0.308			Londrina			1	0.935	1			Londrina		1
	Manaus				0.635	1	0.002	0.158			Manaus				1	1			Manaus			1
	Natal					0.635	3.93E-07	1			Natal					0.438			Natal				0.050
	Rio de Janeiro						0.002	0.158			Rio de Janeiro								Rio de Janeiro					1
	Kone							1.66E-08
	Noumea

## Sheet: Transmission efficiency
ZIKV Dak 84
Summarize of the p-values obtained with the Fisher'Exact test
p < 0.05 are indicated in red and bold in the highlighted cells
NA: Not Achievable
At 7 days after challenge		Ae. aegypti								At 7 days after challenge		Ae. albopictus						At 7 days after challenge		Ae. Aegypti
		Cuiabá	Londrina	Manaus	Natal	Rio de Janeiro	Kone	Noumea				Cuiabá	Londrina	Manaus	Natal	Rio de Janeiro				Cuiabá	Londrina	Manaus	Natal	Rio de Janeiro
Ae. aegypti	Cuiabá		1	0.574	1	0.574	6.85E-06	2.43E-09		Ae. albopictus	Cuiabá		1	1	1	1		Ae. Albopictus	Cuiabá	1
	Londrina			1	1	1	0.001	3.30E-07			Londrina			1	1	1			Londrina		1
	Manaus				1	1	0.030	3.33E-05			Manaus				1	1			Manaus			0.731
	Natal					1	0.001	3.30E-07			Natal					1			Natal				1
	Rio de Janeiro						0.030	3.33E-05			Rio de Janeiro								Rio de Janeiro					0.783
	Kone							0.574
	Noumea
At 14 days after challenge		Ae. aegypti								At 14 days after challenge		Ae. albopictus						At 14 days after challenge		Ae. Aegypti
		Cuiabá	Londrina	Manaus	Natal	Rio de Janeiro	Kone	Noumea				Cuiabá	Londrina	Manaus	Natal	Rio de Janeiro				Cuiabá	Londrina	Manaus	Natal	Rio de Janeiro
Ae. aegypti	Cuiabá		1	1	1	1	1	1		Ae. albopictus	Cuiabá		1	1	0.006	1		Ae. Albopictus	Cuiabá	0.001
	Londrina			1	1	1	1	1			Londrina			1	5.83E-05	1			Londrina		0.043
	Manaus				1	1	1	1			Manaus				0.003	1			Manaus			0.000
	Natal					1	1	0.170			Natal					0.001			Natal				5.38E-08
	Rio de Janeiro						1	1			Rio de Janeiro								Rio de Janeiro					0.001
	Kone							0.274
	Noumea
At 21 days after challenge		Ae. aegypti								At 21 days after challenge		Ae. albopictus						At 21 days after challenge		Ae. Aegypti
		Cuiabá	Londrina	Manaus	Natal	Rio de Janeiro	Kone	Noumea				Cuiabá	Londrina	Manaus	Natal	Rio de Janeiro				Cuiabá	Londrina	Manaus	Natal	Rio de Janeiro
Ae. aegypti	Cuiabá		1	1	1	1	5.31E-05	1		Ae. albopictus	Cuiabá		0.950	1	0.379	1		Ae. Albopictus	Cuiabá	0.877
	Londrina			1	1	1	0.001	1			Londrina			1	1	1			Londrina		0.065
	Manaus				1	1	0.002	0.785			Manaus				1	1			Manaus			0.470
	Natal					1	9.74E-06	1			Natal					0.629			Natal				0.000
	Rio de Janeiro						0.002	0.785			Rio de Janeiro								Rio de Janeiro					1
	Kone							1.80E-07
	Noumea

## Sheet: Viral titers in saliva
ZIKV Dak 84
Summarize of the p-values obtained with the Wilcoxon test
p < 0.05 are indicated in red and bold in the highlighted cells
NA: Not Achievable
At 7 days after challenge		Ae. Aegypti						At 7 days after challenge		Ae. albopictus						At 7 days after challenge		Aedes albopictus
		Cuiabá	Londrina	Manaus	Natal	Rio de Janeiro				Cuiabá	Londrina	Manaus	Natal	Rio de Janeiro				Cuiabá	Londrina	Manaus	Natal	Rio de Janeiro
Ae. Aegypti	Cuiabá		NA	NA	NA	NA		Ae. albopictus	Cuiabá		NA	NA	NA	NA		Aedes aegypti	Cuiabá	NA
	Londrina			0.4785	0.4785	0.4785			Londrina			NA	NA	NA			Londrina		0.7237
	Manaus				1	1			Manaus				NA	NA			Manaus			NA
	Natal					0.5577			Natal					NA			Natal				NA
	Rio de Janeiro								Rio de Janeiro								Rio de Janeiro					NA
At 14 days after challenge		Ae. Aegypti						At 14 days after challenge		Ae. albopictus						At 14 days after challenge		Aedes albopictus
		Cuiabá	Londrina	Manaus	Natal	Rio de Janeiro				Cuiabá	Londrina	Manaus	Natal	Rio de Janeiro				Cuiabá	Londrina	Manaus	Natal	Rio de Janeiro
Ae. Aegypti	Cuiabá		0.9871	0.58586	1	1		Ae. albopictus	Cuiabá		1	1	NA	1		Aedes aegypti	Cuiabá	1
	Londrina			1	1	1			Londrina			0.0978	NA	0.4926			Londrina		1
	Manaus				1	1			Manaus				NA	0.2114			Manaus			1
	Natal					1			Natal					NA			Natal				NA
	Rio de Janeiro								Rio de Janeiro								Rio de Janeiro					1
At 21 days after challenge		Ae. Aegypti						At 21 days after challenge		Ae. albopictus						At 21 days after challenge		Aedes albopictus
		Cuiabá	Londrina	Manaus	Natal	Rio de Janeiro				Cuiabá	Londrina	Manaus	Natal	Rio de Janeiro				Cuiabá	Londrina	Manaus	Natal	Rio de Janeiro
Ae. Aegypti	Cuiabá		1	1	1	0.66012		Ae. albopictus	Cuiabá		1	1	1	1		Aedes aegypti	Cuiabá	1
	Londrina			1	0.30078	0.31216			Londrina			1	1	1			Londrina		1
	Manaus				0.09342	0.2916			Manaus				1	1			Manaus			0.32028
	Natal					0.0018416			Natal					0.9263			Natal				1
	Rio de Janeiro								Rio de Janeiro								Rio de Janeiro					0.19642
