# Supplementary material for: Vector Competence of Aedes aegypti, Aedes albopictus and Culex quinquefasciatus from Brazil and New Caledonia for Three Zika Virus Lineages
Source: Pathogens. 2020 Jul 16;9(7):575. doi: 10.3390/pathogens9070575 (PMC7399907; doi:10.3390/pathogens9070575)
Supplement: Supplementary file 1 [file pathogens-09-00575-s001.zip › Supplementary file -Table S4 Asian ZIKV.xlsx]

## Sheet: Infection rate
ZIKV MASS 66
Summarize of the p-values obtained with the Fisher'Exact test
p < 0.05 are indicated in red and bold in the highlighted cells
NA: Not Achievable
At 7 days after challenge		Ae. aegypti								At 7 days after challenge		Ae. albopictus						At 7 days after challenge		Ae. aegypti
		Cuiabá	Londrina	Manaus	Natal	Rio de Janeiro	Kone	Noumea				Cuiabá	Londrina	Manaus	Natal	Rio de Janeiro				Cuiabá	Londrina	Manaus	Natal	Rio de Janeiro
Ae. aegypti	Cuiabá		1	0.385	1	0.187	1	1		Ae. albopictus	Cuiabá		1	1	NA	1		Ae. albopictus	Cuiabá	0.014
	Londrina			0.187	1	0.073	1	1			Londrina			1	NA	1			Londrina		0.060
	Manaus				1	1	0.589	0.005			Manaus				NA	1			Manaus			1
	Natal					0.647	1	0.713			Natal					NA			Natal				NA
	Rio de Janeiro						0.187	0.001			Rio de Janeiro								Rio de Janeiro					1
	Kone							0.647
	Noumea
At 14 days after challenge		Ae. aegypti								At 14 days after challenge		Ae. albopictus						At 14 days after challenge		Ae. aegypti
		Cuiabá	Londrina	Manaus	Natal	Rio de Janeiro	Kone	Noumea				Cuiabá	Londrina	Manaus	Natal	Rio de Janeiro				Cuiabá	Londrina	Manaus	Natal	Rio de Janeiro
Ae. aegypti	Cuiabá		1	1	0.626	1	1	1		Ae. albopictus	Cuiabá		1	1	NA	1		Ae. albopictus	Cuiabá	2.37E-08
	Londrina			1	0.095	1	1	1			Londrina			1	NA	1			Londrina		5.47E-06
	Manaus				0.095	1	1	1			Manaus				NA	1			Manaus			3.25E-09
	Natal					0.095	0.261	0.013			Natal					NA			Natal				NA
	Rio de Janeiro						1	1			Rio de Janeiro								Rio de Janeiro					1.88E-06
	Kone							1
	Noumea
At 21 days after challenge		Ae. aegypti								At 21 days after challenge		Ae. albopictus						At 21 days after challenge		Ae. aegypti
		Cuiabá	Londrina	Manaus	Natal	Rio de Janeiro	Kone	Noumea				Cuiabá	Londrina	Manaus	Natal	Rio de Janeiro				Cuiabá	Londrina	Manaus	Natal	Rio de Janeiro
Ae. aegypti	Cuiabá		1	1	1	1	0.096	1		Ae. albopictus	Cuiabá		1	1	NA	0.023		Ae. albopictus	Cuiabá	0.512
	Londrina			1	1	1	1	1			Londrina			1	NA	0.335			Londrina		0.169
	Manaus				1	1	1	1			Manaus				NA	0.190			Manaus			0.001
	Natal					1	0.121	1			Natal					NA			Natal				NA
	Rio de Janeiro						0.096	1			Rio de Janeiro								Rio de Janeiro					1.88E-06
	Kone							1
	Noumea

## Sheet: Dissemination rate
ZIKV MASS 66
Summarize of the p-values obtained with the Fisher'Exact test
p < 0.05 are indicated in red and bold in the highlighted cells
NA: Not Achievable
At 7 days after challenge		Ae. aegypti								At 7 days after challenge		Ae. albopictus						At 7 days after challenge		Ae. aegypti
		Cuiabá	Londrina	Manaus	Natal	Rio de Janeiro	Kone	Noumea				Cuiabá	Londrina	Manaus	Natal	Rio de Janeiro				Cuiabá	Londrina	Manaus	Natal	Rio de Janeiro
Ae. aegypti	Cuiabá		1	1	1	1	0.000	0.002		Ae. albopictus	Cuiabá		1	1	1	1		Ae. albopictus	Cuiabá	1
	Londrina			1	1	1	4.71E-05	0.001			Londrina			1	1	1			Londrina		1
	Manaus				1	1	0.018	0.178			Manaus				1	1			Manaus			1
	Natal					1	0.000	0.005			Natal					1			Natal				NA
	Rio de Janeiro						0.042	0.178			Rio de Janeiro								Rio de Janeiro					1
	Kone							1
	Noumea
At 14 days after challenge		Ae. aegypti								At 14 days after challenge		Ae. albopictus						At 14 days after challenge		Ae. aegypti
		Cuiabá	Londrina	Manaus	Natal	Rio de Janeiro	Kone	Noumea				Cuiabá	Londrina	Manaus	Natal	Rio de Janeiro				Cuiabá	Londrina	Manaus	Natal	Rio de Janeiro
Ae. aegypti	Cuiabá		1	0.641	1	1	0.001	0.013		Ae. albopictus	Cuiabá		1	1	1	1		Ae. albopictus	Cuiabá	1
	Londrina			1	1	1	0.001	0.018			Londrina			1	1	1			Londrina		1
	Manaus				0.171	0.171	0.129	0.641			Manaus				1	1			Manaus			0.304
	Natal					1	4.88E-05	0.001			Natal					1			Natal				NA
	Rio de Janeiro						8.12E-06	0.001			Rio de Janeiro								Rio de Janeiro					1
	Kone							1
	Noumea
At 21 days after challenge		Ae. aegypti								At 21 days after challenge		Ae. albopictus						At 21 days after challenge		Ae. aegypti
		Cuiabá	Londrina	Manaus	Natal	Rio de Janeiro	Kone	Noumea				Cuiabá	Londrina	Manaus	Natal	Rio de Janeiro				Cuiabá	Londrina	Manaus	Natal	Rio de Janeiro
Ae. aegypti	Cuiabá		1	0.132	1	0.181	0.009	0.066		Ae. albopictus	Cuiabá		0.628	1	1	1		Ae. albopictus	Cuiabá	0.538
	Londrina			0.802	1	0.815	0.214	0.326			Londrina			0.198	1	1			Londrina		1
	Manaus				0.308	1	1.53E-07	6.83E-06			Manaus				1	1			Manaus			1
	Natal					0.326	0.139	0.282			Natal					1			Natal				NA
	Rio de Janeiro						3.74E-08	5.99E-06			Rio de Janeiro								Rio de Janeiro					1
	Kone							1
	Noumea

## Sheet: Transmission rate
ZIKV MASS 66
Summarize of the p-values obtained with the Fisher'Exact test
p < 0.05 are indicated in red and bold in the highlighted cells
NA: Not Achievable
At 7 days after challenge		Ae. aegypti								At 7 days after challenge		Ae. albopictus						At 7 days after challenge		Ae. aegypti
		Cuiabá	Londrina	Manaus	Natal	Rio de Janeiro	Kone	Noumea				Cuiabá	Londrina	Manaus	Natal	Rio de Janeiro				Cuiabá	Londrina	Manaus	Natal	Rio de Janeiro
Ae. aegypti	Cuiabá		NA	NA	NA	NA	NA	NA		Ae. albopictus	Cuiabá		1	1	1	1		Ae. albopictus	Cuiabá	NA
	Londrina			NA	NA	NA	NA	NA			Londrina			1	1	1			Londrina		NA
	Manaus				NA	NA	NA	NA			Manaus				1	1			Manaus			NA
	Natal					NA	NA	NA			Natal					1			Natal				NA
	Rio de Janeiro						NA	NA			Rio de Janeiro								Rio de Janeiro					NA
	Kone							1
	Noumea
At 14 days after challenge		Ae. aegypti								At 14 days after challenge		Ae. albopictus						At 14 days after challenge		Ae. aegypti
		Cuiabá	Londrina	Manaus	Natal	Rio de Janeiro	Kone	Noumea				Cuiabá	Londrina	Manaus	Natal	Rio de Janeiro				Cuiabá	Londrina	Manaus	Natal	Rio de Janeiro
Ae. aegypti	Cuiabá		1	1	1	1	0.939	1		Ae. albopictus	Cuiabá		1	1	1	1		Ae. albopictus	Cuiabá	NA
	Londrina			1	1	1	1	1			Londrina			1	1	0.286			Londrina		0.256
	Manaus				1	1	1	1			Manaus				1	1			Manaus			NA
	Natal					1	1	1			Natal					1			Natal				NA
	Rio de Janeiro						0.590	1			Rio de Janeiro								Rio de Janeiro					1
	Kone							1
	Noumea
At 21 days after challenge		Ae. aegypti								At 21 days after challenge		Ae. albopictus						At 21 days after challenge		Ae. aegypti
		Cuiabá	Londrina	Manaus	Natal	Rio de Janeiro	Kone	Noumea				Cuiabá	Londrina	Manaus	Natal	Rio de Janeiro				Cuiabá	Londrina	Manaus	Natal	Rio de Janeiro
Ae. aegypti	Cuiabá		1	1	1	1	1	1		Ae. albopictus	Cuiabá		1	1	1	1		Ae. albopictus	Cuiabá	1
	Londrina			1	1	1	1	1			Londrina			1	1	1			Londrina		1
	Manaus				1	1	1	1			Manaus				1	1			Manaus			1
	Natal					1	1	1			Natal					1			Natal				NA
	Rio de Janeiro						1	1			Rio de Janeiro								Rio de Janeiro					1
	Kone							1
	Noumea

## Sheet: Transmission efficiency
ZIKV MASS 66
Summarize of the p-values obtained with the Fisher'Exact test
p < 0.05 are indicated in red and bold in the highlighted cells
NA: Not Achievable
At 7 days after challenge		Ae. aegypti								At 7 days after challenge		Ae. albopictus						At 7 days after challenge		Ae. aegypti
		Cuiabá	Londrina	Manaus	Natal	Rio de Janeiro	Kone	Noumea				Cuiabá	Londrina	Manaus	Natal	Rio de Janeiro				Cuiabá	Londrina	Manaus	Natal	Rio de Janeiro
Ae. aegypti	Cuiabá		1	1	1	1	1	1		Ae. albopictus	Cuiabá		1	1	1	1		Ae. albopictus	Cuiabá	1
	Londrina			1	1	1	1	1			Londrina			1	1	1			Londrina		1
	Manaus				1	1	1	1			Manaus				1	1			Manaus			1
	Natal					1	1	1			Natal					1			Natal				NA
	Rio de Janeiro						1	1			Rio de Janeiro								Rio de Janeiro					1
	Kone							1
	Noumea
At 14 days after challenge		Ae. aegypti								At 14 days after challenge		Ae. albopictus						At 14 days after challenge		Ae. aegypti
		Cuiabá	Londrina	Manaus	Natal	Rio de Janeiro	Kone	Noumea				Cuiabá	Londrina	Manaus	Natal	Rio de Janeiro				Cuiabá	Londrina	Manaus	Natal	Rio de Janeiro
Ae. aegypti	Cuiabá		1	1	1	1	0.001	0.781		Ae. albopictus	Cuiabá		1	1	1	1		Ae. albopictus	Cuiabá	1
	Londrina			1	1	1	0.005	1			Londrina			1	1	1			Londrina		1
	Manaus				1	1	0.124	1			Manaus				1	1			Manaus			0.190
	Natal					1	0.001	0.781			Natal					1			Natal				NA
	Rio de Janeiro						0.000	0.241			Rio de Janeiro								Rio de Janeiro					1
	Kone							1
	Noumea
At 21 days after challenge		Ae. aegypti								At 21 days after challenge		Ae. albopictus						At 21 days after challenge		Ae. aegypti
		Cuiabá	Londrina	Manaus	Natal	Rio de Janeiro	Kone	Noumea				Cuiabá	Londrina	Manaus	Natal	Rio de Janeiro				Cuiabá	Londrina	Manaus	Natal	Rio de Janeiro
Ae. aegypti	Cuiabá		1	1	1	1	0.846	1		Ae. albopictus	Cuiabá		1	1	1	1		Ae. albopictus	Cuiabá	0.491
	Londrina			1	1	1	1	1			Londrina			1	1	1			Londrina		1
	Manaus				1	1	0.032	1			Manaus				1	1			Manaus			1
	Natal					1	0.680	1			Natal					1			Natal				NA
	Rio de Janeiro						0.043	1			Rio de Janeiro								Rio de Janeiro					1
	Kone							1
	Noumea

## Sheet: Viral titers in saliva
ZIKV MASS 66
Summarize of the p-values obtained with the Wilcoxon test
p < 0.05 are indicated in red and bold in the highlighted cells
NA: Not Achievable
At 7 days after challenge		Ae. aegypti						At 7 days after challenge		Ae. albopictus						At 7 days after challenge		Aedes albopictus
		Cuiabá	Londrina	Manaus	Natal	Rio de Janeiro				Cuiabá	Londrina	Manaus	Natal	Rio de Janeiro				Cuiabá	Londrina	Manaus	Natal	Rio de Janeiro
Ae. aegypti	Cuiabá		NA	NA	NA	NA		Ae. albopictus	Cuiabá		NA	NA	NA	NA		Aedes aegypti	Cuiabá	NA
	Londrina			NA	NA	NA			Londrina			NA	NA	NA			Londrina		NA
	Manaus				NA	NA			Manaus				NA	NA			Manaus			NA
	Natal					NA			Natal					NA			Natal				NA
	Rio de Janeiro								Rio de Janeiro								Rio de Janeiro					NA
At 14 days after challenge		Ae. aegypti						At 14 days after challenge		Ae. albopictus						At 14 days after challenge		Aedes albopictus
		Cuiabá	Londrina	Manaus	Natal	Rio de Janeiro				Cuiabá	Londrina	Manaus	Natal	Rio de Janeiro				Cuiabá	Londrina	Manaus	Natal	Rio de Janeiro
Ae. aegypti	Cuiabá		NA	NA	NA	NA		Ae. albopictus	Cuiabá		NA	NA	NA	NA		Aedes aegypti	Cuiabá	NA
	Londrina			1	1	NA			Londrina			NA	NA	NA			Londrina		1
	Manaus				1	NA			Manaus				NA	NA			Manaus			NA
	Natal					NA			Natal					NA			Natal				NA
	Rio de Janeiro								Rio de Janeiro								Rio de Janeiro					NA
At 21 days after challenge		Ae. aegypti						At 21 days after challenge		Ae. albopictus						At 21 days after challenge		Aedes albopictus
		Cuiabá	Londrina	Manaus	Natal	Rio de Janeiro				Cuiabá	Londrina	Manaus	Natal	Rio de Janeiro				Cuiabá	Londrina	Manaus	Natal	Rio de Janeiro
Ae. aegypti	Cuiabá		1	NA	1	1		Ae. albopictus	Cuiabá		NA	NA	NA	NA		Aedes aegypti	Cuiabá	NA
	Londrina			NA	1	1			Londrina			NA	NA	1			Londrina		1
	Manaus				NA	NA			Manaus				NA	NA			Manaus			NA
	Natal					1			Natal					NA			Natal				NA
	Rio de Janeiro								Rio de Janeiro								Rio de Janeiro					1
