# Supplementary material for: Vector Competence of Aedes aegypti, Aedes albopictus and Culex quinquefasciatus from Brazil and New Caledonia for Three Zika Virus Lineages
Source: Pathogens. 2020 Jul 16;9(7):575. doi: 10.3390/pathogens9070575 (PMC7399907; doi:10.3390/pathogens9070575)
Supplement: Supplementary file 1 [file pathogens-09-00575-s001.zip › Supplementary file Table S5 American ZIKV.xlsx]

## Sheet: Infection rate
ZIKV MRS OPY
Summarize of the p-values obtained with the Fisher'Exact test
p < 0.05 are indicated in red and bold in the highlighted cells
NA: Not Achievable
At 7 days after challenge		Ae. aegypti								At 7 days after challenge		Ae. albopictus						At 7 days after challenge		Ae. aegypti
		Cuiabá	Londrina	Manaus	Natal	Rio de Janeiro	Kone	Noumea				Cuiabá	Londrina	Manaus	Natal	Rio de Janeiro				Cuiabá	Londrina	Manaus	Natal	Rio de Janeiro
Ae. aegypti	Cuiabá		0.459	1	1	0.026	0.026	1		Ae. albopictus	Cuiabá		1	NA	NA	1		Ae. albopictus	Cuiabá	3.11E-07
	Londrina			0.628	1	1	1	1			Londrina			NA	NA	1			Londrina		7.70E-05
	Manaus				1	0.022	0.022	1			Manaus				NA	NA			Manaus			NA
	Natal					0.128	0.249	1			Natal					NA			Natal				NA
	Rio de Janeiro						1	0.396			Rio de Janeiro								Rio de Janeiro					0.027
	Kone							0.615
	Noumea
At 14 days after challenge		Ae. aegypti								At 14 days after challenge		Ae. albopictus						At 14 days after challenge		Ae. aegypti
		Cuiabá	Londrina	Manaus	Natal	Rio de Janeiro	Kone	Noumea				Cuiabá	Londrina	Manaus	Natal	Rio de Janeiro				Cuiabá	Londrina	Manaus	Natal	Rio de Janeiro
Ae. aegypti	Cuiabá		1	1	1	1	1	1		Ae. albopictus	Cuiabá		0.508	1	8.16E-05	1		Ae. albopictus	Cuiabá	3.53E-06
	Londrina			1	1	0.423	1	1			Londrina			0.332	1.43E-08	0.251			Londrina		4.50E-11
	Manaus				1	1	1	1			Manaus				0.000	1			Manaus			7.51E-05
	Natal					1	1	1			Natal					0.000			Natal				1
	Rio de Janeiro						0.121	1			Rio de Janeiro								Rio de Janeiro					0.064
	Kone							1
	Noumea
At 21 days after challenge		Ae. aegypti								At 21 days after challenge		Ae. albopictus						At 21 days after challenge		Ae. aegypti
		Cuiabá	Londrina	Manaus	Natal	Rio de Janeiro	Kone	Noumea				Cuiabá	Londrina	Manaus	Natal	Rio de Janeiro				Cuiabá	Londrina	Manaus	Natal	Rio de Janeiro
Ae. aegypti	Cuiabá		1	1	NA	0.164	1	1		Ae. albopictus	Cuiabá		NA	NA	NA	NA		Ae. albopictus	Cuiabá	NA
	Londrina			1	NA	0.239	1	1			Londrina			1	NA	1			Londrina		9.13E-07
	Manaus				NA	0.013	1	1			Manaus				NA	NA			Manaus			NA
	Natal					NA	NA	NA			Natal					NA			Natal				NA
	Rio de Janeiro						0.703	0.703			Rio de Janeiro								Rio de Janeiro					0.640
	Kone							1
	Noumea

## Sheet: Dissemination rate
ZIKV MRS OPY
Summarize of the p-values obtained with the Fisher'Exact test
p < 0.05 are indicated in red and bold in the highlighted cells
NA: Not Achievable
At 7 days after challenge		Ae. aegypti								At 7 days after challenge		Ae. albopictus						At 7 days after challenge		Ae. aegypti
		Cuiabá	Londrina	Manaus	Natal	Rio de Janeiro	Kone	Noumea				Cuiabá	Londrina	Manaus	Natal	Rio de Janeiro				Cuiabá	Londrina	Manaus	Natal	Rio de Janeiro
Ae. aegypti	Cuiabá		1	1	1	1	0.002	0.023		Ae. albopictus	Cuiabá		1	1	1	1		Ae. albopictus	Cuiabá	1
	Londrina			1	1	1	0.001	0.008			Londrina			1	1	1			Londrina		1
	Manaus				0.239	1	1.28E-06	3.65E-05			Manaus				1	1			Manaus			NA
	Natal					1	0.038	0.239			Natal					1			Natal				NA
	Rio de Janeiro						0.000	0.002			Rio de Janeiro								Rio de Janeiro					1
	Kone							1
	Noumea
At 14 days after challenge		Ae. aegypti								At 14 days after challenge		Ae. albopictus						At 14 days after challenge		Ae. aegypti
		Cuiabá	Londrina	Manaus	Natal	Rio de Janeiro	Kone	Noumea				Cuiabá	Londrina	Manaus	Natal	Rio de Janeiro				Cuiabá	Londrina	Manaus	Natal	Rio de Janeiro
Ae. aegypti	Cuiabá		1	1	1	1	1	1		Ae. albopictus	Cuiabá		1	1	0.006	1		Ae. albopictus	Cuiabá	0.028
	Londrina			1	0.494	1	1	1			Londrina			1	0.120	1			Londrina		0.515
	Manaus				1	1	1	1			Manaus				0.015	1			Manaus			0.086
	Natal					1	1	1			Natal					1.05E-05			Natal				1
	Rio de Janeiro						1	1			Rio de Janeiro								Rio de Janeiro					1.30E-05
	Kone							1
	Noumea
At 21 days after challenge		Ae. aegypti								At 21 days after challenge		Ae. albopictus						At 21 days after challenge		Ae. aegypti
		Cuiabá	Londrina	Manaus	Natal	Rio de Janeiro	Kone	Noumea				Cuiabá	Londrina	Manaus	Natal	Rio de Janeiro				Cuiabá	Londrina	Manaus	Natal	Rio de Janeiro
Ae. aegypti	Cuiabá		0.603	1	NA	0.633	1	1		Ae. albopictus	Cuiabá		1	1	1	1		Ae. albopictus	Cuiabá	NA
	Londrina			1	NA	1	0.603	1			Londrina			1	1	1			Londrina		1
	Manaus				NA	1	1	1			Manaus				1	1			Manaus			NA
	Natal					NA	NA	NA			Natal					1			Natal				NA
	Rio de Janeiro						0.633	1			Rio de Janeiro								Rio de Janeiro					1
	Kone							1
	Noumea

## Sheet: Transmission rate
ZIKV MRS OPY
Summarize of the p-values obtained with the Fisher'Exact test
p < 0.05 are indicated in red and bold in the highlighted cells
NA: Not Achievable
At 7 days after challenge		Ae. aegypti								At 7 days after challenge		Ae. albopictus						At 7 days after challenge		Ae. aegypti
		Cuiabá	Londrina	Manaus	Natal	Rio de Janeiro	Kone	Noumea				Cuiabá	Londrina	Manaus	Natal	Rio de Janeiro				Cuiabá	Londrina	Manaus	Natal	Rio de Janeiro
Ae. aegypti	Cuiabá		1	NA	1	NA	1	1		Ae. albopictus	Cuiabá		1	1	1	1		Ae. albopictus	Cuiabá	1
	Londrina			NA	1	NA	1	1			Londrina			1	1	1			Londrina		NA
	Manaus				NA	NA	NA	NA			Manaus				1	1			Manaus			NA
	Natal					NA	1	1			Natal					1			Natal				NA
	Rio de Janeiro						NA	NA			Rio de Janeiro								Rio de Janeiro					NA
	Kone							1
	Noumea
At 14 days after challenge		Ae. aegypti								At 14 days after challenge		Ae. albopictus						At 14 days after challenge		Ae. aegypti
		Cuiabá	Londrina	Manaus	Natal	Rio de Janeiro	Kone	Noumea				Cuiabá	Londrina	Manaus	Natal	Rio de Janeiro				Cuiabá	Londrina	Manaus	Natal	Rio de Janeiro
Ae. aegypti	Cuiabá		1	1	1	1	1	1		Ae. albopictus	Cuiabá		1	1	1	1		Ae. albopictus	Cuiabá	1
	Londrina			1	1	1	1	1			Londrina			1	1	1			Londrina		NA
	Manaus				1	1	1	1			Manaus				1	1			Manaus			1
	Natal					1	1	1			Natal					1			Natal				0.308
	Rio de Janeiro						1	1			Rio de Janeiro								Rio de Janeiro					NA
	Kone							1
	Noumea
At 21 days after challenge		Ae. aegypti								At 21 days after challenge		Ae. albopictus						At 21 days after challenge		Ae. aegypti
		Cuiabá	Londrina	Manaus	Natal	Rio de Janeiro	Kone	Noumea				Cuiabá	Londrina	Manaus	Natal	Rio de Janeiro				Cuiabá	Londrina	Manaus	Natal	Rio de Janeiro
Ae. aegypti	Cuiabá		1	1	NA	1	1	1		Ae. albopictus	Cuiabá		1	1	1	1		Ae. albopictus	Cuiabá	NA
	Londrina			1	NA	1	1	1			Londrina			1	1	1			Londrina		1
	Manaus				NA	1	1	1			Manaus				1	1			Manaus			NA
	Natal					NA	NA	NA			Natal					1			Natal				NA
	Rio de Janeiro						1	1			Rio de Janeiro								Rio de Janeiro					1
	Kone							1
	Noumea

## Sheet: Transmission efficiency
ZIKV MRS OPY
Summarize of the p-values obtained with the Fisher'Exact test
p < 0.05 are indicated in red and bold in the highlighted cells
NA: Not Achievable
At 7 days after challenge		Ae. aegypti								At 7 days after challenge		Ae. albopictus						At 7 days after challenge		Ae. aegypti
		Cuiabá	Londrina	Manaus	Natal	Rio de Janeiro	Kone	Noumea				Cuiabá	Londrina	Manaus	Natal	Rio de Janeiro				Cuiabá	Londrina	Manaus	Natal	Rio de Janeiro
Ae. aegypti	Cuiabá		1	1	1	1	1	1		Ae. albopictus	Cuiabá		1	1	1	1		Ae. albopictus	Cuiabá	1
	Londrina			1	1	1	1	1			Londrina			1	1	1			Londrina		1
	Manaus				1	1	1	1			Manaus				1	1			Manaus			NA
	Natal					1	1	1			Natal					1			Natal				NA
	Rio de Janeiro						1	1			Rio de Janeiro								Rio de Janeiro					1
	Kone							1
	Noumea
At 14 days after challenge		Ae. aegypti								At 14 days after challenge		Ae. albopictus						At 14 days after challenge		Ae. aegypti
		Cuiabá	Londrina	Manaus	Natal	Rio de Janeiro	Kone	Noumea				Cuiabá	Londrina	Manaus	Natal	Rio de Janeiro				Cuiabá	Londrina	Manaus	Natal	Rio de Janeiro
Ae. aegypti	Cuiabá		1	1	1	1	1	1		Ae. albopictus	Cuiabá		1	1	0.003	1		Ae. albopictus	Cuiabá	1
	Londrina			1	1	1	1	1			Londrina			1	0.003	1			Londrina		0.313
	Manaus				1	1	1	1			Manaus				0.003	1			Manaus			0.313
	Natal					1	1	1			Natal					0.003			Natal				0.645
	Rio de Janeiro						1	1			Rio de Janeiro								Rio de Janeiro					0.074
	Kone							1
	Noumea
At 21 days after challenge		Ae. aegypti								At 21 days after challenge		Ae. albopictus						At 21 days after challenge		Ae. aegypti
		Cuiabá	Londrina	Manaus	Natal	Rio de Janeiro	Kone	Noumea				Cuiabá	Londrina	Manaus	Natal	Rio de Janeiro				Cuiabá	Londrina	Manaus	Natal	Rio de Janeiro
Ae. aegypti	Cuiabá		1	1	NA	1	1	1		Ae. albopictus	Cuiabá		1	1	1	1		Ae. albopictus	Cuiabá	NA
	Londrina			1	NA	1	1	1			Londrina			1	1	1			Londrina		0.084
	Manaus				NA	1	1	1			Manaus				1	1			Manaus			NA
	Natal					NA	NA	NA			Natal					1			Natal				NA
	Rio de Janeiro						1	1			Rio de Janeiro								Rio de Janeiro					1
	Kone							1
	Noumea

## Sheet: Viral titers in saliva
ZIKV MRS OPY
Summarize of the p-values obtained with the Wilcoxon test
p < 0.05 are indicated in red and bold in the highlighted cells
NA: Not Achievable
At 7 days after challenge		Ae. aegypti						At 7 days after challenge		Ae. albopictus						At 7 days after challenge		Aedes albopictus
		Cuiabá	Londrina	Manaus	Natal	Rio de Janeiro				Cuiabá	Londrina	Manaus	Natal	Rio de Janeiro				Cuiabá	Londrina	Manaus	Natal	Rio de Janeiro
Ae. aegypti	Cuiabá		NA	NA	NA	NA		Ae. albopictus	Cuiabá		NA	NA	NA	NA		Aedes aegypti	Cuiabá	NA
	Londrina			NA	NA	NA			Londrina			NA	NA	NA			Londrina		NA
	Manaus				NA	NA			Manaus				NA	NA			Manaus			NA
	Natal					NA			Natal					NA			Natal				NA
	Rio de Janeiro								Rio de Janeiro								Rio de Janeiro					NA
At 14 days after challenge		Ae. aegypti						At 14 days after challenge		Ae. albopictus						At 14 days after challenge		Aedes albopictus
		Cuiabá	Londrina	Manaus	Natal	Rio de Janeiro				Cuiabá	Londrina	Manaus	Natal	Rio de Janeiro				Cuiabá	Londrina	Manaus	Natal	Rio de Janeiro
Ae. aegypti	Cuiabá		1	1	1	1		Ae. albopictus	Cuiabá		NA	NA	NA	NA		Aedes aegypti	Cuiabá	NA
	Londrina			1	1	1			Londrina			NA	NA	NA			Londrina		NA
	Manaus				1	1			Manaus				NA	NA			Manaus			NA
	Natal					0.3428			Natal					NA			Natal				1
	Rio de Janeiro								Rio de Janeiro								Rio de Janeiro					NA
At 21 days after challenge		Ae. aegypti						At 21 days after challenge		Ae. albopictus						At 21 days after challenge		Aedes albopictus
		Cuiabá	Londrina	Manaus	Natal	Rio de Janeiro				Cuiabá	Londrina	Manaus	Natal	Rio de Janeiro				Cuiabá	Londrina	Manaus	Natal	Rio de Janeiro
Ae. aegypti	Cuiabá		1	1	NA	1		Ae. albopictus	Cuiabá		NA	NA	NA	NA		Aedes aegypti	Cuiabá	NA
	Londrina			1	NA	1			Londrina			NA	NA	NA			Londrina		NA
	Manaus				NA	0.9927			Manaus				NA	NA			Manaus			NA
	Natal					NA			Natal					NA			Natal				NA
	Rio de Janeiro								Rio de Janeiro								Rio de Janeiro					NA
